# Supplementary material for: Large herbivores in novel ecosystems - Habitat selection by red deer (Cervus elaphus) in a former brown-coal mining area
Source: PLoS One. 2017 May 15;12(5):e0177431. doi: 10.1371/journal.pone.0177431 (PMC5432106; doi:10.1371/journal.pone.0177431)
Supplement: S1 File — File containing all data derived by fieldwork. (XLSX) [file pone.0177431.s007.xlsx]

## Sheet: Plot data
Nb. Plots	Groups	Plot ID	Hunters area	Date	Time	Weather	Plot coordinate		Pictures ID	Picture ID A	Picture ID C	Picture ID E	Picture ID G	Picture ID Center	Tree Ranking							Forest type in this area	Forest type (Coniferous = 1, Broadleafed = 2, Mixed; coni>broad = 3, Mixed; broad>coni=4; Open with few conifers =5; Crop Field=6; Feeding grass field = 7, Meadow = 8, wet land=9)	Tree canopy cover (Yes/all)	Ground density	Vegetation				Droppings					Droppings yes (1) or no (0)	CAMERA activity per day	CAMERA activity per day			Droppings and camera activity the same (1) different (0)				Comments on activity	Match (total), partly or not btw droppings and activity	Bite Marks	Species with bite marks		Tracks (meters) Total
							X longitude	Y latitude							1.	2.	3.	4.	5.	6.	7.					Group 1 (higher plants)	Group 2 (moss)	Group 3 (Lichen)	Group 4 (Bare)	Red deer	Fallow deer	Roe Deer	TOTAL Droppings	Picture ID		Red deer	Nb red deer	Roe deer	ALL deer	All deer	Red deer	Fallow	Roe			Number of devided area from total area		Picture ID
2	1	83	Michael Hauge	28.04	15.40		9075789	56032333	573-577	573-574	575	576	577		Pinus							Pinus forest.	1	1	23.25	6		6	75	0	0	0	0		0											0			10
3	1	18	Michael Hauge	25.04	15.20		9063697	56031907	456-466	456	457	458	459		Pinus	Betula						Pinus forest.	1	0.75	32.6875	9.125	75	6	6	0	0	1	1	462-466 (Roe deer)	1	0.287425	0.57485	0	0.287425	1	0		0	Roe D. Red CA.	NO	0			8
5	1	95	Michael Hauge	25.04	11.45		9054441	56035603	420-	420	421-422	423	424		Pinus	Betula						Pinus forest with a few betula	1	0.625	23.25	32.6875	70.3125	6	9.9375	0	0	0	0		0											0			21
9	1	24	Magnusson	01.05	10.45		9066003	56038910	1,2,3,4,5,6,7,8,9,10	1.6	2.7	3.8	4,9,10	5	Pinus	Larix	Betula	Sorbus				Pinus forest	1	0.75	33.4375	15.4375	53.875	6	24.8125	0	0	5	5		1	0.0578313	0.115663	0.289157	0.346988	1	0		1	Roe D. Red and roe CA.	PARTLY	0.625	Betula pubescens, Sorbus aucuparia, grass *		11
11	1	65	Michael Hauge	01.05	14.45		9059700	56037793	16-35	16	17	18	19-20	21	Pinus							Pinus forest	1	0.625	26.375	20.125	13.0625	6	31.0625	0	0	0	0		0	0.0723436	0.0723436	0	0.0723436	0	0		1	No D. Red CA.	NO	0.375	Pinus Nigra. Trees btw. 75 cm and 150 cm.	minus	19
13	1	7	Michael Hauge	28.05	12.00		9057616	56040725	1012-1025	1012	1013	1014	1015	1016	Pinus							Pinus forest	1	1	36.5625	37.4375	6	6	21.6875	0	0	1	1	1021-1025	1											0			23
14	1	47	Niels Erik m.fl.	29.05	11.00	sun, blue sky, 15-20 C	9077785	56030345	5_13	5	6	7	8	9	Pinus							Coniferous (pinus) forest	1	1	24.0625	10.6875	24.0625	9.125	42.875	1	0	0	1	16-17	1	0.875912	2.10219	0.175182	1.05109	1	1		0	Red D. Red and roe CA.	PARTLY	0.25	Pinus sp.	18-21	30
20	1	10	Christen Bjerre	29.05	17.15	sun, blue sky, 15-20 C	9110546	56011113	83-90	83	84	85	86	87	Picea sp.	Pinus	Ginista sp. (gyvel)	Salix				Coniferous forest (abies)	1	0.625	44.4375	7.5625	20.9375	6	58.5625	0	0	0	0		0											0			0
30	1	17	Kjeld Nielsen	02.06	10.50	sun, blue sky, 25 C	9080728	56033841	1_10	1_3	4_6	7_8	9	10	Pinus sp.							Pinus forest with a few picea	1	1	29.5625	24.0625	31.125	6	25.625	0	0	0	0		0											0			0
31	1	98	Michael Hauge	02.06	11.40	sun, blue sky, 25 C	9073401	56033781	17-29	17-18	19	20	22	21	Pinus sp.							Pinus forest to all sites. Next to road.	1	0.875	9.125	14.625	6	6	75	0	0	0	0		0	0	0	0	0.0732824	0				No D. Fallow CA.	NO	1	Pinus sp.	23-29	9
32	1	36	Magnusson	02.06	13.10	sun, blue sky, 25 C	9070125	56036993	55-60	55	56	57	58	59-60	Pinus sp.							Pinus forest with a few larix	1	0.75	16.1875	7.5625	42.1875	6	20.125	0	0	0	0		0											0.625	Sorbus sp, Larix sp.		12
44	1	96	Christen Bjerre	04.06	13.25		9088471	56014693	77_120	77-78	79-81	82-83	84-86	87	Picea sp.	Betula sp.						Plantation with picea sp. In between very few betula and sorbus. (Coniferous forest). Close to a field, at the boarder of this area there is more mixed (with broadleafed).	1	1	7.5625	6	39.75	6	75	1	8	1	10	91-92;90,94, 96-101;95	1	0.112084	0.392294	0	0.392294	1	1	1	0	Red, fallow, roe D. Red and fallow CA.	PARTLY	0			0
48	1	1	Finn Poulsen	13.06	12.55	sun	9078033	56013286	912-932	912-913	914-915	916-917	918-919	no	Picea sp.	Abies sp.	Betula sp.					Coniferous forest. Close to big sætning/sand landscape. Plot is just at the boarder of a very step hill, vertical drop 10 meters.	1	0.875	17.75	9.125	57	6	27.1875	0	0	0	0		0	0.0724528	0.0724528	0.0724528	0.144906	0	0		0	No D. Red and roe CA.	NO	0			23
51	1	4	Finn Poulsen	13.06	16.25	sun	9066966	56016275	997-019	997-998	999-001	002-003	004-005	no	Picea sp.							Picea forest. Close to sandy area. Very big picea.	1	1	27.1875	7.5625	6	6	75	2	0	3	5	006-009 (red/fallow);010-012 (roe/red);013-015(roe);016-019 (roe)	1	0.0558464	0.111693	0	0.0558464	1	1		0	Red and roe D. Red CA.	PARTLY	0			9
55	1	48	Michael Hauge	14.06	19.20	sun	9071170	56033230	44-64	44-45	46-47	48-49	50-51	no	Pinus sp.							Pinus forest. NO broadleafed.	1	0.625	27.1875	20.125	53.875	13.8125	14.625	1	0	0	1	53-53	1	0.344498	0.45933	0	0.344498	1	1			Red D. Red CA.	MATCH	0.5	Pinus sp.	60-64	24
58	1	32	Finn Poulsen	15.06	16.05	sun	9073595	56018240	76-84	76-77	78-79	80-81	82-83	no	Pinus sp.							All pinus in this are with sand. Between two lakes.	1	0.75	61.6875	10.6875	28	6	56.25	0	2	0	2		1											0.5	Pinus sp.	84	17
59	1	68	Finn Poulsen	15.06	18.20	sun	9079171	56020100	89-99	89-90	91-92	93-94	95-96	no	Picea sp.							Picea forest (nothing else!). > 20 meters height.	1	1	10.6875	6	20.9375	6	75	7	9	0	16	97-99 (fallow)	1	0.648162	1.15229	0	0.72018	1	1	1		Red and fallow D. Red and fallow CA.	MATCH	0			57
63	1	72	Kjeld Nielsen	16.06	15.20	sun	9094665	56021605	40-50	40-41	42-43	44-45	46-47	no	Pinus sp.	Larix sp.						Pinus forest. Very sandy soil. A lot of fallen and angled trees.	1	1	13.0625	10.6875	13.0625	6	75	6	4	0	10		1	0.279232	0.558464	0	0.279232	1	1	0		Red and fallow D. Red CA.	PARTLY	0.125	hindbær (rubus)	49-50	28
65	1	53	Karen og Ole Grønen	16.06	17.30	sun	9084631	56022821	65-72	65-66	67-68	69-70	71-72	no	Picea sp.							Coniferous forest. Picae and pinus. 25 meters heigh picea.	1	1	9.125	60.875	70.3125	6	24.8125	1	0	2	3		1											0.375	Betula, sorbus, grass		16
66	1	15	Karen og Ole Grønen	16.06	18.10	sun	9085066	56025178	73-80	73-74	75-76	77-78	79-80	no	Picea sp.							Picea > 25 m. Picea forest. This area is managed with forestry. Some trees have been cut away, not so many fallen trees.	1	1	6	9.125	66.375	6	14.625	0	0	0	0		0											0			6
68	1	55	Magnusson	17.06	12.55	sun	9078370	56044695	14-21	14-15	16-17	18-19	20-21	no	Pinus sp.							Pinus forest. Next to open area with young (5 year old trees). Open forest.	1	0.75	16.1875	28.75	75	6	9.125	0	0	0	0		0											0.125	Betula sp.		15
69	1	27	Magnusson	17.06	13.30	sun	9077665	56048060	22-29	22-23	24-25	26-27	28-29	no	Pinus sp.							Close to lake. Pinus forest.	1	1	47.5625	9.125	47.5625	6	48.375	0	0	0	0		0											0			23
75	1	75	Jens Simonsen	18.06	13.55	sun	9098538	56034543	17-26	17-20	21-22	23-24	25-26	no	Pinus sp.							Pinus forest. Just at the edge of dirtroad (close to lake). The tracks looks like they are from small roe deer or fox, cause very low and dense pinus vegetation. There is barkstripping on one small pinus.	1	0.875	40.5	13.8125	51.5625	6	65.625	0	0	0	0		0											0.5	Pinus sp.		18
77	1	61	Kjeld Nielsen	18.06	16.15	sun	9090855	56030950	35-42	35-36	37-38	39-40	41-42	no	Pinus							Pinus plantation. Stor sætning. Very disturbed area. Lots of fallen trees.	1	1	35	6	27.9375	6	75	1	0	0	1		1											0.5			5
78	1	22	Kjeld Nielsen	18.06	16.40	sun	9088778	56031291	43-57	43-44	45-46	47-48	49-50	no	Pinus sp.							Very sandy area with pinus plantation. Thin pinus, about 12 m tall,. A lot of barkstripping and activity. Perhaps red deer sleep here? Pic-ID 55: Sleeping spot?	1	1	17	6	6	6	75	0	0	1	1	51-54	1											0			35
82	1	77	Michael Hauge	07.07	14.00	sun, clouds	9063700	56030870	67-77	67-68	69-70	71-72	73-74	no	Pinus sp.	Betula sp.						Pinus forest.	1	1	42.875	6	6	6	75	1	0	0	1	75-77	1											0.125	Grass sp.		25
89	1	92	Jess	08.07	17.44	clouds, warm	9082938	56050505	172-179	172-173	174-175	176-177	178-179		Pinus sp.	Betula sp.						Pinus forest with a few betula.	1	0.75	49.1875	28	18.5	6	33.5	0	0	0	0		0											0.5	Pinus sp, betula, picea		25
90	1	70	Finn Poulsen	09.07	9.27		9074940	56023071	39-50	39-40	41-42	43-44	45-46	no	Pinus sp.							Pinus forest (plantation) with heath and moss.	1	0.5	24.8125	32.6875	70.3125	6	7.5625	2	2	4	8	47-50	1											0.375	Sorbus		28
95	1	26	Simonsen mfl.	10.07	10.19	sun, 30 degrees	9092371	56040506	152-159	152-153	154-155	156-157	158-159	no	Pinus sp.	Larix sp.	Alnus sp.					Coniferous forest (pinus forest). Just at the boarder of swampy area.	1	1	17	16.1875	51.5	6	40.5625	0	0	2	2		1	0.0583232	0.0583232	0.408262	0.466586	1	0		1	Roe D. Red and roe CA.	PARTLY	0.375	Pinus sp.		10
96	1	78	Simonsen mfl.	10.07	11.05	sun, 30 degrees	9089755	56040015	160-183	167-169	170-171	172-173	174-175	no	Pinus sp.							Coniferous forest (pinus forest). Som of the plot on dirt road (perhaps 10 %).	1	0.375	17	9.125	70.3125	6	32.6875	0	0	0	0		0											0.125	Pinus sp.		13
97	1	40	Simonsen mfl.	10.07	12.05	sun, 30 degrees	9092190	56042543	225-228	225-228	229	230-231	232	no	Pinus sp.							Coniferous forest (pinus forest) inside sand desert. Small forest plot with sand on most sides of it.	1	0.25	53.0625	13.0625	6	6	75	0	0	0	0		0											0			0
	1																						1	0.830645	27.0766	15.9435	37.6187	6.35282	44.0524	0.741935	0.806452	0.645161	2.19355		0.516129											0.225806			16.7742
18	2	52	Christen Bjerre	29.05	14.55	sun, blue sky, 15-20 C	9090500	56010702	60-66	62	63	64	65	66	Fagus	Quercus						Broadleafed (hedge), half of plot is grass field	2	1	21.6875	38.1875	11.5	6	44.4375	0	0	0	0		0											0.125	Only a small cut in the grass	67-69	0
41	2	41	Magnusson	03.06	16.35	sun, blue sky, 25 C	9077825	56051512	291-305	291-293	299-300	301-302	303-304	305	Betula sp.	Salix sp.	Sorbus sp.					The plot is in a swamp with lots of betula in the area together sorbus and salix. Broadleafed or wet land?	2	1	15.4375	30.375	33.5	6	60.9375	0	0	0	0		0											0			0
47	2	56	Finn Poulsen	13.06	10.40	cloud, windy, little rain	9072450	56011540	835-882	835-836	837-838	839-840	841-842	not taken	Acer sp.	Prunus sp. (Hæg)	Abies sp.	Fagus sp.	Coryllus sp.	Sorbus sp.	Pseudotzuga (Douglasi)	Broadleafed forest with < 10 % conifers.	2	1	24.0625	7.5625	16.9375	6	75	0	0	0	0		0											0.875	Betula, Fagus, Acer, Abies	872-873;874-876;879;877-878;880-882	14
60	2	51	Jens Simonsen	16.06	11.10	sun	9098876	56039056	1_8	1_2	3_4	5_6	7_8	no	Quercus sp.	Pinus sp.	Ginista sp. (gyvel)					Broadleaved forest (oaks)	2	0.5	20.875	25.625	56.1875	7.5625	20.9375	0	0	0	0		0	0	0	0	0	1				No D. No CA.	MATCH	0			0
70	2	21	Gunner	17.06	16.15	sun	9081388	56040456	33-44	33-34	35-36	37-38	39-40	no	Betula sp.	Salix sp.	Pinus sp.	Populus sp.				Broadleaved forest with < 10 % conifers.	2	0.875	49.9375	17	75	6	38.9375	0	0	0	0		0											0.125	Populus	42-46	7
84	2	34	Niels Magnusson	08.07	12.30	clouds, warm	9049351	56037671	114-121	114-115	116-117	118-119	120-121	no	Betula sp.	Sorbus sp.	Prunus sp. (hæg)	Amalanchier sp. (Picture id 122-123)	Picea sp.			Broadleafed forest. In the plot the forest is quite open.	2	0.75	35.8125	75	75	0	7.5625	0	0	1	1		1											1	Sorbus, betula, grass		0
98	2	2	Kjeld Nielsen	10.07	13.31	sun, 30 degrees	9103906	56024448	235-242	235-236	237-238	239-240	241-242	no	Quercus sp.	Alnus sp.	Tilia sp.					Broadleafed forest. Oak plantation	2	1	7.5625	24.0625	40.5	6	35.8125	0	0	0	0		0	0	0	0.144361	0.144361	0			0	No D. Roe CA.	NO	0			0
46	2	11	Kjeld Nielsen	04.06	16.35	sun, blue	9103525	56025870	136-147	136-138	139-140	142-142	143-144	not taken	Crataegus sp.	Prunus sp. (Prunus avium)	Quercus sp.					Broadleafed forest with very few abies sp. (< 10 %). Categorized as broadleafed forest	2	1	20.875	53.875	34.25	6	20.125	0	0	0	0		0											0.25	Prunus avium	146-147	0
	2																						2	0.890625	24.5312	33.9609	42.8594	5.36607	37.9688	0	0	0.125	0.125		0.125											0.296875			2.625
7	3	28	Michael Hauge	28.04	13.50		9074798	56026215	552-558	552	553	554	555-556		Pinus	Betula						Open land with old pinus and some betula, close to lake	3	0.125	9.125	22.5	16.1875	6	17.7812	0	0	0	0		0	0.346988	0.346988	0	0.346988	0	0			No D. Red CA	NO	0			7
10	3	37	Michael Hauge	01.05	13.50		9060526	56041028	11 ,12,13,14,15	11	12	13	14	15	Pinus							Mixed forest with more pinus > betula	3	1	20.125	49.9375	7.59375	6	21.6875	0	0	0	0		0	0	0	0.111888	0.111888	0	1		0	No D. Roe CA	NO	1	0		20
27	3	33	Christen Bjerre	01.06	11.15	sun, blue sky, 20 C	9098713	56009817	9_27	9	10	11	12	13-14	Larix sp.	Abies sp.	Quercus sp.	Sorbus sp.	Pinus sp.	Betula sp.		Mixed forest with coniferous>broadleafed	3	0.75	23.3125	14.625	33.4375	6	53.875	0	0	0	0		0											0.375	Quercus sp., abies sp., sorbus sp.	20-27	19
28	3	44	Finn Poulsen	01.06	12.30	sun, blue sky, 20 C	9076030	56009548	28-47	33	34	35	36	37	Abies sp.							Mixed forest with coniferous(abies)>broadleafed. Just next to the plot there is abies plantation	3	0.75	7.5625	60.9375	10.6875	6	6	1	0	0	1	28-32. Usikkerhed: fallow??	1	0.454976	0.796209	0.170616	1.39806	1	1		0	Red D. Red, fallow and roe CA.	PARTLY	0.444444	Quercus sp., grass,	40-47	0
34	3	99	Magnusson	02.06	15.55	sun, blue sky, 25 C	9066646	56042383	(96)-102-117	104	105-106	110-111	112		Pinus sp.	Betula sp.	Salix sp.					Small island with pinus forest with also some betula. Mixed with more pinus	3	1	54.625	6	17	6	75	0	0	1	1	115-117	1											0.125	Betula sp.	113-114	14
38	3	49	Michael Hauge	03.06	9.45	sun, blue sky, 25 C	9081660	56038258	216-220	216	217	218	219	220	Pinus sp.	Picea sp.	Betula sp.	Sorbus sp.				Mixed forest with picea + pinus + betula + sorbus	3	1	11.5	27.25	61.6875	6	24.8125	0	0	0	0		0											0			20
42	3	66	Kjeld Nielsen	04.06.	10.00	sun, blue	9091927	56022120	7_20	7-8	9-10	11-12	13-14	not taken	Pinus sp.	Sorbus sp.	Populus sp.	Prunus sp. (haeg)				Pinus forest (with broad-leafed understory)	3	0.5	37.375	24.8125	21.75	6	562.5	0	0	2	2	1-3	1											1	Sorbus, Betula	15-18;19-20	13
45	3	31	Kjeld Nielsen	04.06	15.45	sun, blue	9097445	56012648	121-135	128-129	130-131	132-133	134-135	not taken	Pinus sp.	Betula sp.						Mixed coniferous (The sourroundings are pinus > betula forest)	3	1	35	6	6	6	75	0	0	0	0		0	0	0	0.168816	0.168816	0	1		0	No D. Roe CA.	NO	0			8
50	3	46	Finn Poulsen	13.06	15.25	sun	9066921	56013508	960-980	960-962	963-964	965-966	967-968	no	Betula sp.	Picea sp.	Sorbus sp.					Picea forest with a few broadleafed at boarder of lake (betula + sorbus sp.)	3	1	16.1875	6	75	6	16.1875	0	2	0	2	970-973	1											0.25	Poppulus; Picea	974-976; 977-980	20
53	3	63	Michael Hauge	14.06	15.30	sun	9052025	56039083	7_33	7_8	9_10	11_12	13_14	no	Pinus sp.	Betula sp.						Mixed forest with more pinus > betula	3	0.625	17.75	17.75	75	6	7.5625	0	0	1	1	15_18	1	0	0	0.0556845	0.0556845	1	1		1	Fallow and Roe D. Roe CA.	PARTLY	0.375	Genista sp. (gyvel)	31-33	29
54	3	38	Niels Erik m.fl.	14.06	18.00	sun	9082713	56029585	36-43	36-37	38-39	40-41	42-43	no	Pinus sp.							Long grass area. Sourroundings are mixed forest with more conifers.	3	0.75	7.5625	75	6	6	6	0	0	0	0		0	0.282519	0.452031	0.0565038	0.339023	0	0		0	No D. Red and roe deer CA.	NO	0.625	Sorbus sp.		5
64	3	12	Karen og Ole Grønen	16.06	?	sun	9083936	56020776	57-64	57-58	59-60	61-62	63-64	no	Pinus sp.	Betula sp.	Salix sp.	Sorbus sp.				Very dense mixed forest with more conifers. 20 meters from the lake. With a small opening with grass and betula trees. Surrounding fields with a lot of grass and forest with picea nearby, so why should a deer walk in such dense vegetation?	3	0.5	45.25	30.3125	33.4375	6	66.375	0	0	0	0		0											0			10
72	3	23	Kjeld Nielsen	18.06	12.00	sun	9103760	56028441	1_8	1_2	3_4	5_6	7_8	no	Larix sp.	Pinus sp.	Sorbus sp.	Prunus sp. (haeg)				Larix and pinus mixed forest with a understory of sorbus and hæg.	3	0.625	7.5625	65.625	75	6	7.5625	0	0	0	0		0											0			5
76	3	35	Kjeld Nielsen	18.06	15.20	sun	9087573	56029253	27-34	27-28	29-30	31-32	33-34	no	Sambucus sp. (hyld)	Pinus sp.	Betula sp.	Salix sp.				Close to pinus plantation. This plot would normally be very wet (1/2 of it). Dropping from red deer 3 meters from plot. Close to "sætning" with a lot of red deer activity. A lot of tracks in the mud, maybe from red deer.	3	1	20.125	35.875	34.25	6	38.9375	0	0	0	0		0											0.75	Betula		8
92	3	76	Finn Poulsen	09.07	11.25		9080518	56021696	59-66	59-60	61-62	63-64	65-66	no	Sorbus sp.	Pinus sp.	Picea sp.					Mixed with more conifers.	3	0.375	11.5	33.5	75	6	6	4	0	4	8		1	0.152502	0.152502	0	0.152502	1	1		1	Red and roe D. Red and roe CA.	MATCH	1	Sorbus, betula, pinus, larix, picea, vaccinium sp.		12
94	3	0	Kjeld Nielsen	09.07	15.42		9090280	56029466	78-85	78-79	80-81	82-83	84-85	no	Picea sp.	Pinus sp.	Prunus sp.					Mixed forest with conifers > broadleafed.	3	1	19.3125	51.5	75	6	6	1	0	0	1		1	2.76701	4.30424	0.614892	3.38191	1	1		0	Red D. Red and roe CA.		1	Gyvel, betula, prunus (fuglekirsebær?), picea		21
	3																						3	0.75	21.4922	32.9766	38.9395	6	61.9551	0.375	0.125	0.5	1		0.444444											0.434028			13.1875
8	4	97	Michael Hauge	28.04	12.55		9073279	56026730	534-548	534	535	536	537		Betula sp.	Pinus						Mixed forest broadleaved > conifers	4	0.625	6	10.6875	65.625	6	13.0625	0	1	1	2	Fallow (538-342)	1											0			5
29	4	87	Peer Knudsen	01.06	18.25	sun, blue sky, 20 C	9095373	56047506	56-65	55-57	58-59	60		65	Spiraea sp.	Pinus sp.						Bush hedge just between railway and small (asfalt) road. Mixed with more broadleafed	4	0.5	40.5	65.625	23.25	6	23.25	0	0	0	0		0											0			0
35	4	58	Magnusson	02.06	16.40	sun, blue sky, 25 C	9069473	56043125	142-150	142-143	144-145	146	147	148	Betula sp.	Pinus sp.						Mix of pinus and betula (almost half-half with a little more betula). Very close to the lake. Some of plot open with spagnum in a 3 meter wide belt along the lake (with Soldug!!)	4	0.75	20.125	32.75	36.625	7.5625	19.375	0	0	0	0		0											0			8
40	4	59	Gunner	03.06	12.15	sun, blue sky, 25 C	9085171	56039526	266-284	266-267	268-269	270-271	272-273	274	Prunus sp. (hæg)	Betula sp.	Sorbus sp.	Pinus sp.				Open heathland, close to forest with pinus and also betula. In the plot there is a lot of small trees of prunus (hæg), betula, sorbus and a few young pinus. Mixed with more broadleafed	4	0.125	13.8125	75	42.0625	6	7.5625	0	0	0	0		0											0.75	Pinus, Sorbus, Betula	276;275,279,281,283,384;277,278	9
43	4	71	Kjeld Nielsen	04.06	12.15		9093825	56019855	47_61	51-52	53-55	56-58	59-61	not taken	Larix sp.	Sorbus sp.	Prunus sp. (hæg)	Pinus sp.				Oak plantet along the lake. Area with quercus, larix, betula, sorbus, prunus (hæg), pinus. Mixed with more broadleafed.	4	0.5	31.875	29.5625	60.9375	6	31.875	0	0	0	0		0											0			0
56	4	25	Kjeld Nielsen	15.06	11.05	sun	9109253	56014005	1_24	1_2 (11m from center and out)	3_6 (12m from center and out)	7_8 (13m from center and out)	9_10 (14 m from center and out)		Pinus sp.	Lonicera sp.	Sorbus sp.	Ribes sp.	Cotoneaster sp.			Very dense area in forest. Mixed with > broadleafed (lot of tall pinus, so pinus forest with understory of broadleafed).	4	1	31.125	46.875	75	6	16.1875	0	0	0	0		0	0	0	0.812576	0.812576	0	1		0	No D. Roe CA.	NO	0.625	Sambucus nigra, Sorbus sp., Rubus sp. (Rubus idaeus), soft plant - sample??	18-20;?;21-22;23-24	3
85	4	82	Niels Magnusson	08.07	14.08	clouds, warm	9049125	56041293	124-131	124-125	126-127	128-129	130-131	no	Betula sp.	Sorbus sp.	Prunus sp. (hæg)	Pinus sp.	Picea sp.			Mixed forest with more broadleaved. There is more betula, and some pinus, and a little small picea.	4	1	13.0625	16.1875	35.8125	6	48.375	0	0	1	1		1											0.875	Sorbus, betula		8
86	4	86	Niels Magnusson	08.07	14.51	clouds, warm	9048085	56043016	132-139	132-133	134-135	136-137	138-139	no	Quercus sp.	Prunus sp.	Larix sp.					Mixed with more broadleafed forest (mostly oak and larix), 20 meters wide, it is plantet broadleafed next to road. At the side of the road. Next to this broadleafed forest there is a picea plantation.	4	1	6	10.6875	75	6	19.3125	0	0	2	2		1											0			0
87	4	64	Naturstyrelsen (ikke udlejet)	08.07	15.46	clouds, warm	9060171	56043801	159-166	159-160	161-162	163-164	165-166	no	Betula sp.	Pinus sp.	Picea sp.					In between 2 lakes. Siv in the plot. Mixed forest, more betula than pinus	4	0.75	17.75	9.125	75	6	17.75	0	0	1	1		1											0.25	Salix sp., betula sp.		0
93	4	89	Ole Grønne	09.07	14.40		9088050	56018865	67-77	67-68	69-70	71-72	73-74	no	Betula sp.							Grass surrounded by betula at the boarder of lake. Surrounded by picea forest. Mixed broadleaved > conifers.	4	0.375	7.5625	49.1875	58.5625	6	10.6875	0	0	0	0		0	0.402878	0.57554	0	0.402878	0	0			No D. Red CA.	NO	0.625	Picea sp.	75-77	10
	4																						4	0.6625	18.7812	34.5688	54.7875	6.15625	20.7437	0	0.1	0.5	0.6		0.4											0.3125			4.3
1	5	79	Michael Hauge	28.04	16.20		9073344	56032005	586-591	586-587	588-589	590	591		Pinus							Opening with heath in a pinus forest	5	0.375	15.4375	37.375	18.5625	6	38.1875	0	0	1	1		1											0			13
4	5	93	Michael Hauge	28.04	11.30		9069819	56028198	508-533	508	509-510	511	512		Pinus							Few pinus and some betula in open land.	5	0.125	35	7.5625	75	6	9.1875	0	2	0	2	525/532-533 (Fallow deer)	1											0			28
12	5	8	Michael Hauge	28.05	10.15		9056549	56041857	994-1011	994	995	996	997	998	0							Logged area. With small broadleaved and pinus trees and a lot of sand.	5	0	7.5625	9.125	6	6	75	0	0	0	0		0											0			6
36	5	84	Magnusson	02.06	17.40	sun, blue sky, 25 C	9072173	56042470	162-166	162	163	164	165	166	Pinus sp.							Few big pinus in open land. Hill which faces east.	5	0.5	31.875	37.375	9.125	7.5625	35.8125	0	0	0	0		0											0.25	Pinus sp.	171-173	6
39	5	9	Michael Hauge	03.06	10.45	sun, blue sky, 25 C	9085706	56036950	221-238	228	229	230	231	232	Pinus sp.							Open heathland with big quercus nearby, and a few smaller pinus.	5	0.125	6	75	37.5	6	6	0	0	0	0		0											0.5	Betula, Sorbus	237,238;235,236	20
49	5	94	Finn Poulsen	13.06	14.50	sun	9075927	56028199	939-953	939-940	941-942	943-944	945-946	no	Pinus sp.							Open sandlandscape with < 12 yeear old pinus + some betula + some small picea	5	0	6	10.6875	13.875	6	65.625	0	0	0	0		0											0.375	Grass, sorbus	948-953;	15
61	5	16	Peer Knudsen	16.06	12.45	sun	9095098	56044198	9_16	9_10	11_12	13_14	15_16	no	Pinus sp.							Open, very sandy and dry area with pinus and heath.	5	0	9.125	22.5	6	6	75	0	0	0	0		0	0	0	0.635762	0.635762	0	1		0	No D. Roe CA.	NO	0.25			9
67	5	73	Magnusson	17.06	12.05	sun	9074135	56041801	1_8	1_2	3_4	5_6	7_8	no	Pinus sp.							Open area with sandy soil, small spread pinus + a lot of heath.	5	0	7.5625	59.3125	22.5	6	28.75	0	0	0	0		0	0	0	0	0	1	1			No D. No CA.	MATCH	0			0
71	5	57	Gunner	17.06	17.00	sun	9087556	56038100	45-52	45-46	47-48	49-50	51-52	no	Pinus sp.							Open grass area with a mix of broadleafed and pinus.	5	0	6	75	75	6	6	0	0	0	0		0	0.150588	0.301176	0.0752941	0.225882	0	0		0	No D. Red, fallow and roe CA.	NO	1	Sorbus, betula, grass		17
74	5	43	Naturstyrelsen (ikke udlejet)	18.06	13.05	sun	9095971	56033755	9_16	9_10	11_12	13_14	15_16	no	Pinus sp.	Prunus sp. (Haeg)						Open field with a few big (old) pinus that stand alone. Close to lake. Not far from road (bigger9 and just next to dirt road leading to picknick tables at lake. A lot of heath, and some grass. A bit of hybenrose.	5	0.375	11.5	75	37.5	6	6	0	0	0	0		0											0			0
91	5	85	Finn Poulsen	09.07	10.46		9075651	56022331	51-58	51-52	53-54	55-56	57-58	no	Pinus sp.							Pinus forest in the surroundings. In plot spread pinus in open sandy landscape. We had to move the plot perpendicular to the lake boarder, because next to the lake there is a swampy/wet area. The plot is in an area with heath and spread pinus.	5	0.125	7.5625	56.1875	32.6875	6	31.875	1	0	5	6		1											1	Pinus sp		33
	5																						5	0.147727	13.0568	42.2841	30.3409	6.14205	34.3125	0.0909091	0.181818	0.545455	0.818182		0.272727											0.306818			13.3636
15	6	60	Ruth	29.05	13.25	sun, blue sky, 15-20 C	9085466	56012588	42	Not taken	Not taken	Not taken	Not taken	Not taken	0							Field (crop)	6	0	6	75	6	6	6	0	0	0	0		0											0.375	Wheat ?? (korn crop)		0
16	6	39	Ruth	29.05	13.45	sun, blue sky, 15-20 C	9084275	56012890	42-43 (same as plot 60)	Not taken	Not taken	Not taken	Not taken	Not taken	0							Field (crop)	6	0	6	75	6	6	6	0	0	0	0		0											0			0
17	6	54	Christen Bjerre	29.05	14.15	sun, blue sky, 15-20 C	9088953	56011983	54-59	Not taken	Not taken	Not taken	Not taken	Not taken	0							Field (crop)	6	0	6	75	6	6	6	0	0	0	0		0	0.678925	0.81471	0	0.678925	0	0			No D. Red CA.	NO	1	Wheat ?? (korn crop)	56-59	0
19	6	19	Christen Bjerre	29.05	15.55	sun, blue sky, 15-20 C	9093925	56011447	70-75	70	71-72	73	74	75	Prunus	Sorbus						Half of plot in field (crop) other half with grass and broadleafed hedge	6	0.125	7.5625	75	6	6	6	0	0	0	0		0											0			0
21	6	3	Christen Bjerre	29.05	16.40	sun, blue sky, 15-20 C	9108670	56010840	Field (kornmark)													Field (crop)	6	0	6	75	6	6	6	0	0	0	0		0											0			0
52	6	62	Tove Magnusson	14.06	12.15	sun	9082015	56055181	no pictures (korn field)						No							Field (korn). Close to field hegde with broadleafed trees.	6	0	6	75	0	0	0	0	0	0	0		0	0	0	0	0	1	1			No D. No CA.	MATCH	0			0
62	6	88	Advokat Jess	16.06	14.00	sun	9088851	56051305	17-29	17-18	19-20	21-22	23-24	no	No							Edge of a field (crop)	6	0	6	75	6	6	6	0	0	0	0		0											1	barley;kamille;barley-leafs	25-26;27;28-29
83	6	42	Niels Magnusson	08.07	12.09	clouds, warm	9050056	56036825	104-107	no	no	no	no	no	no							Field (barley).	6	0	6	75	6	6	6	0	0	0	0		0											0			0
88	6	69	Magnusson	08.07	17.20	clouds, warm	9077525	56055268	167-171	no	no	no	no	no	no							Field (barley).	6	0	6	75	6	6	6	0	0	0	0		0											0			0
	6																						6	0.0138889	6.17361	75	5.33333	5.33333	5.33333	0	0	0	0		0											0.263889			0
6	7	67	Michael Hauge	25.04	13.55		9058688	56031916	442-445	442	443	444	445		0							Grass feeding field.	7	0	6	75	6	6	6	28	0	0	28	446-449	1											1	grass		0
57	7	50	Finn Poulsen	15.06	13.50	sun	9074048	56012465	25-50	25-26	27-28	29-30	31-32	no	No							Grass feeding field, grass has been cut here. Sourrounded by forest. Towards east is broadleafed. To the other sides broadleafed and befind this coniferous/mixed coniferous > broadleafed.	7	0	6	75	6	6	6	5	0	0	5	50	1	1.93695	14.1639	0.242119	2.17907	1	1			Red D. Red, and Roe CA.	PARTLY	0.875	Grass	33-35. 36 shows how it normally looks like, 37 is one small area of 30x30cm, where grazing is seen.	0
	7																						7	0	6	75	6	6	6	16.5	0	0	16.5	50	1											0.9375			0
33	8	30	Magnusson	02.06	15.15	sun, blue sky, 25 C	9069457	56041818	78-95	78	79	80	81	82	0							Totally open space. A hill north from a smaller lake, the hill faces south. South from Søby Sø.	8	0	6	37.5	16.9375	35.125	16.9375	0	0	0	0		0											0	Grass,	83-86	0
37	8	6	Michael Hauge	03.06	9.00	sun, blue sky, 25 C	9078065	56037788	197-215	197	198	199	200	201	Sorbus sp.							Sorbus in the plot is exactly 1 m tall or below. This is open heathland. To the west of the heathland there is mixed forest (overweight of pinus), to the east there is pinus forest.	8	0	6	75	24.0625	6	6	0	0	0	0		0											0.875	Quercus, sorbus, betula	210,211;202,204;214,215	29
80	8	20	Østdeponi	07.07	12.37	sun, clouds	9064275	56028128	37-46	37-38	39-40	41-42	43-44	no	no							Grass field/grass path at the dump + herbal growth/meadow.	8	0	9.9375	75	13.875	6	6	0	0	0	0		0											0.5	Plantago sp. (vejbred), grass, gyvel		10
81	8	80	Østdeponi	07.07	13.15	sun, clouds	9063306	56028856	47-66	47-49	50-51	52-53	54-55	no	no							Meadow landscape on one hill at the dump. Lots of grass and herbs (also garden floers).	8	0	6	75	6	6	6	1	0	0	1	60-61	1											1	Tidsel, not identified, not identified	56-58; 63-64;65-66	14
	8																						8	0	6.98438	65.625	15.2188	13.2812	8.73438	0.25	0	0	0.25		0.25											0.59375			13.25
22	9	81	Christen Bjerre	NP
23	9	13	Christen Bjerre	NP
24	9	45	Christen Bjerre	NP
25	9	29	Christen Bjerre	NP
26	9	14	Christen Bjerre	NP
73	9	91	Jens Simonsen	NP	12.45	sun
79	9	74	Peer Knudsen	NP
99	9	5	Kjeld Nielsen	10.07	14.17	sun, 30 degrees	9105348	56021743	243-253	243-245	246-247	248-249	250-253	no	Salix sp.							Open land. Wet land.	9	0	20.875	75	6	6	37.5	1	1	0	2		1											0			30
100	9	90	Kjeld Nielsen	10.07	14.54	sun, 30 degrees	9101628	56019761	254-269	254-255	256-257	258-259	260-261	no	Pinus sp.							Open land. Wet land.	9	0.375	24.8125	46	44.4375	6	42.9375	4	0	0	4		1											0.625	Pinus, betula	265-269	18
																							9	0.1875	22.8438	60.5	25.2188	6	40.2188	2.5	0.5	0	3		1											0.3125			24
[truncated: 217 more columns]
